# Supplementary material for: Plant growth forms dictate adaptations to the local climate
Source: Front Plant Sci. 2022 Nov 21;13:1023595. doi: 10.3389/fpls.2022.1023595 (PMC9720395; doi:10.3389/fpls.2022.1023595)
Supplement: Supplementary file 1 [file Table_1.xlsx]

## Sheet: Sup. Table 1
Acronym	Species	Distribution	Sampled individuals	Sampled populations
AIZ	A. aizoon (Bolle) T.H.M.Mes	Tf	10	1
APP	A. appendiculatum Bañares	Gm	5	1
ARB	A. arboreum (L.) Webb & Berthel.	Gc	10	2
AUR	A. aureum (C.Sm. ex Hornem.) T.H.M.Mes	Tf, Gc	15	2
BAL	A. balsamiferum Webb & Berthel.	Fv, Lz	10	2
CAN	A. canariense (L.) Webb & Berthel.	Tf	33	6
CAS	A. castello-paivae Bolle	Gm	5	1
CHR	A. canariense subsp. christii (Burchard) Bañares	Hr, Pa	20	4
CIL	A. ciliatum (Willd.) Webb & Berthel.	Tf	20	4
CUN	A. cuneatum Webb & Berthel.	Tf	10	2
DAV	A. davidbramwellii H.Y.Liu	Pa	15	3
DEC	A. decorum Webb ex Bolle	Gm	5	1
DIP	A. diplocyclum (Webb ex Bolle) T.H.M.Mes	Hr, Pa, Gm	33	6
DOD	A. dodrantale (Willd.) T.H.M.Mes	Tf	15	3
GOM	A. gomerense (Praeger) Praeger	Gm	5	1
GOO	A. goochiae Webb & Berthel.	Pa	15	3
HAW	A. haworthii Webb & Berthel.	Tf	15	3
HIE	A. hierrense (R.P.Murray) Pit. & Proust	Hr	20	4
HOL	A. arboreum subsp. holochrysum (H.Y.Liu) Bañares	Hr, Pa, Gm, Tf	38	7
LAN	A. lancerottense (Praeger) Praeger	Lz	15	3
LAT	A. canariense subsp. latifolium (Burchard) Bañares	Gm	10	2
LIN	A. lindleyi subsp. lindleyi Webb & Berthel.	Tf	18	3
MER	A. urbicum subsp. meridionale (Bañares) Bañares	Tf	20	3
NOB	A. nobile (Praeger) Praeger	Pa	15	3
PER	A. percarneum (R.P.Murray) Pit. & Proust	Gc	15	3
PSE	A. pseudourbicum Bañares	Tf	12	2
SAU	A. saundersii Bolle	Gm	5	1
SED	A. sedifolium (Webb ex Bolle) Pit. & Proust	Pa, Tf	15	3
SIM	A. simsii (Sweet) Stearn	Gc	15	3
SMI	A. smithii (Sims) Webb & Berthel.	Tf	10	2
SPA	A. spathulatum (Hornem.) Praeger	Hr, Pa, Gm, Tf	15	3
TAB	A. tabulaeforme (Haw.) Webb & Berthel.	Tf	18	3
UND	A. undulatum Webb & Berthel.	Gc	5	1
URB	A. urbicum (C.Sm. ex Hornem.) Webb & Berthel.	Tf	16	3
VAL	A. valverdense (Praeger) Praeger	Hr	15	3
VIR	A. canariense subsp. virgineum (Webb ex Christ) Bañares	Gc	5	1
VIS	A. lindleyi subsp. viscatum (Bolle) Bañares	Gm	5	1
Supplementary Table 1. List of sampled taxa and respective acronyms used in Figures 3 and 4. Insular distribution of species indicated with the following letter code: Gc: Gran Canaria, Fv: Fuerteventura, Gm: La Gomera, Hr: El Hierro, Lz: Lanzarote, Pa: La Palma, Tf: Tenerife. Sample sizes (individuals and populations) used for morphological sampling are indicated in the last two columns.

## Sheet: Sup. Table 2
Trait	Abbreviation code	Units	Range	Description
Rosette number	rosette_no	Total number of rosettes	1 – 2289	Total number of rosettes per plant integrally counted
Plant height	height	cm	1.45 – 185.6	Total plant height: from ground to the top of last rosette. Inflorescences excluded.
Rosette diameter	meanrosdiam	cm	0.95 – 62.6	Mean of max. 5 rosettes per individual. In individuals with 5 or less rosettes, the mean of all rosettes were considered
Maximum plant diameter	DM	cm	5.6 – 256	Maximum plant diameter from above. Plants with only 1 rosette, this trait is the same as rosette diameter
Minimum plant diameter	Dm	cm	3.5 – 212	Minimum plant diameter from above. Plants with only 1 rosette, this trait is the same as rosette diameter
Leaf length	length	cm	0.82 – 30.16	Maximum leaf length measured in 5 mature leaves per plant. Unit per individual is the mean of 5 leaves
Leaf width	width	cm	0.44 – 16.34	Maximum leaf width measured in 5 mature leaves per plant. Unit per individual is the mean of 5 leaves
Petiole width	withbase	cm	0.14 – 8.99	Width at the leaf base (petiole zone) measured in 5 mature leaves per plant. Unit per individual is the mean of 5 leaves
Leaf thickness	thickness	cm	0.05 – 1.18	Maximum leaf thickness measured in 5 mature leaves per plant. Unit per individual is the mean of 5 leaves
Rosette area	ros_area	cm2	0.71 – 3078	Rosette area was estimated based on the mean rosette diameter per individual, from which we calculated the mean rosette area
Photosynthetic area	photo_area	cm2	2.85 – 51633	Photosynthetic area was calculated with the mean rosette area multiplied by the individual total rosette number
Supplementary Table 2. List of morphological traits scored, abbreviations used in Figure 4B, units, ranges (min-max values) and short trait descriptions.

## Sheet: Sup. Table 3
Environmental variable	Abbreviation code	Units
Mean annual air temperature	BIO01	°C/10
Mean diurnal air temperature range 1	BIO02	°C/10
Isothermality 2	BIO03	°C/10
Temperature seasonality 3	BIO04	°C/10
Mean daily maximum air temperature of the warmest month	BIO05	°C/10
Mean daily minimum air temperature of the coldest month	BIO06	°C/10
Annual range of air temperature 4	BIO07	°C/10
Mean Temperature of Wettest Quarter	BIO08	°C/10
Mean Temperature of Driest Quarter	BIO09	°C/10
Mean Temperature of Warmest Quarter	BIO10	°C/10
Mean Temperature of Coldest Quarter	BIO11	°C/10
Annual Precipitation	BIO12	kg m-2
Precipitation of Wettest Month	BIO13	kg m-2
Precipitation of Driest Month	BIO14	kg m-2
Precipitation Seasonality5	BIO15	kg m-2
Precipitation of Wettest Quarter	BIO16	kg m-2
Precipitation of Driest Quarter	BIO17	kg m-2
Precipitation of Warmest Quarter	BIO18	kg m-2
Precipitation of Coldest Quarter	BIO19	kg m-2
Potential solar radiation of the year	Srad_year	kJ m-2
1 Mean diurnal range of temperatures averaged over 1 year
2 Ratio of diurnal variation to annual variation in temperatures
3 Standard deviation of the monthly mean temperatures
4 The difference between the Maximum Temperature of Warmest month and the Minimum Temperature of Coldest month
5 The Coefficient of Variation is the standard deviation of the monthly precipitation estimates expressed as a percentage of the mean of those estimates (i.e. the annual mean)
Supplementary Table 3. Description of the climatic variables used for the analyses. Climate variables (BIO01 – BIO19) were obtained from CHELSA (Karger and Zimmermann, 2019). Solar radiation was calculated as described in the Material and Methods section, with monthly solar radiation values also extracted from CHELSA.

## Sheet: Sup. Table 4
	PC1	PC2	PC3	PC4	PC5
BIO01	0.23	0.267	-0.014	0.062	-0.091
BIO02	0.102	-0.032	0.76	0.069	-0.304
BIO03	0.202	-0.054	0.511	-0.017	0.251
BIO04	-0.267	-0.008	-0.065	0.148	-0.304
BIO05	0.227	0.276	-0.011	0.07	-0.108
BIO06	0.231	0.268	-0.018	0.057	-0.089
BIO07	-0.255	-0.05	0.13	0.205	-0.336
BIO08	0.211	0.3	-0.131	0.083	0.033
BIO09	0.225	0.278	-0.041	0.073	-0.075
BIO10	0.227	0.277	-0.015	0.067	-0.106
BIO11	0.231	0.266	-0.012	0.056	-0.09
BIO12	-0.246	0.207	0.073	-0.005	-0.159
BIO13	-0.248	0.198	0.039	0.012	-0.17
BIO14	-0.21	0.228	0.175	0.262	0.573
BIO15	0.221	-0.225	0.16	-0.039	0.048
BIO16	-0.249	0.196	0.043	0.024	-0.205
BIO17	-0.22	0.25	0.161	0.199	0.326
BIO18	-0.232	0.225	-0.026	0.091	0.177
BIO19	-0.246	0.194	0.115	-0.034	-0.13
Srad_year	0.125	-0.29	-0.123	0.883	-0.062
Proportion of Variance (%)	66.04	20.42	6.96	2.69	1.39
Cumulative Proportion (%)	66.04	86.46	93.42	96.11	97.5
Supplementary Table 4. Principal component analysis (PCA) loadings of the climatic occupation of Aeonium on the Canary Islands. Graphic representation of PC1 and PC2 in Figure 2B.

## Sheet: Sup. Table 5
	PC1	PC2	PC3	PC4	PC5
BIO01	-0.430603	-0.885719	0.114708	-0.115487	-0.0333824
BIO02	0.409931	-0.568098	-0.690568	0.0900386	-0.113161
BIO03	-0.425364	-0.541729	-0.662016	0.120494	0.121652
BIO04	0.933223	0.155993	-0.0890597	-0.239307	-0.100131
BIO05	-0.395558	-0.900971	0.101131	-0.129072	-0.0343215
BIO06	-0.444642	-0.879491	0.114948	-0.108709	-0.036563
BIO07	0.88605	0.0564836	-0.296689	-0.264416	-0.0437818
BIO08	-0.441567	-0.79323	0.404926	-0.0338097	0.0489811
BIO09	-0.380268	-0.889327	0.157125	-0.137158	-0.0605807
BIO10	-0.40223	-0.89754	0.108477	-0.125334	-0.0412665
BIO11	-0.447636	-0.879494	0.104908	-0.108955	-0.0301077
BIO12	0.950286	-0.260231	0.0691442	0.0104065	-0.0851337
BIO13	0.948987	-0.255174	0.0430068	-0.0198732	-0.0463066
BIO14	0.809387	-0.346172	0.125976	-0.0205973	0.434834
BIO15	-0.73361	-0.0178438	-0.531608	0.147504	0.309064
BIO16	0.950649	-0.268922	0.00988517	-0.0297837	-0.0398535
BIO17	0.882129	-0.333088	0.142292	0.0764219	0.274287
BIO18	0.932389	-0.106628	0.221153	0.030701	-0.0649146
BIO19	0.952226	-0.241837	0.00200093	0.0539539	0.00470878
Srad_year	-0.383252	0.436913	-0.317569	-0.700375	0.165809
Proportion of Variance (%)	52.1089	29.0508	10.2289	3.58076	2.51027
Cumulative Proportion (%)	52.1089	81.1597	91.3886	94.9694	97.4797
Supplementary Table 5. Phylogenetic principal component analysis (PPCA) loadings of the climatic occupation of the Canarian Aeonium species. Loadings of the PPCA using taxon-mean values for all climatic variables. Graphic representation of PC1 and PC2 in Figure 3.

## Sheet: Sup Table 6
	PC1	PC2	PC3	PC4	PC5
rosette_no	-0.90816	-0.406041	-0.0405647	0.0578345	0.0433883
height	0.240802	-0.668856	-0.356453	-0.515267	-0.277141
DM	-0.154753	-0.912911	-0.218774	-0.147131	-0.163579
Dm	-0.0206298	-0.880666	-0.309853	-0.246104	-0.110207
meanrosdiam	0.909205	-0.396715	0.115955	0.0149253	-0.0128809
length	0.880143	-0.422265	-0.0206477	0.143713	0.0332101
width	0.802274	-0.366316	-0.205642	0.35866	-0.0252212
widthbase	0.532253	-0.0985061	-0.806011	0.197324	0.0626681
thickness	0.562825	-0.366429	-0.0843667	-0.320621	0.660161
ros_area	0.910523	-0.394495	0.108799	0.0177291	-0.00895818
photo_area	-0.242258	-0.953902	0.144629	0.0476045	-0.00654033
Proportion of Variance (%)	58.5409	30.6523	5.04945	2.60068	2.09513
Cumulative Proportion (%)	58.5409	89.1932	94.2427	96.8433	98.9385
Supplementary Table 6. Phylogenetic principal component analysis (PPCA) loadings of morphological variation of the Canarian Aeonium species. Loadings of the morphological PPCA using taxon means for all sampled traits. Graphic representation of PC1 and PC2 in Figure 4.
